# Supplementary material for: Evaluation of Eosinopenia as a SIRS Biomarker in Critically Ill Horses
Source: Animals (Basel). 2022 Dec 15;12(24):3547. doi: 10.3390/ani12243547 (PMC9774166; doi:10.3390/ani12243547)
Supplement: Supplementary file 1 [file animals-12-03547-s001.zip]

Archive with 1 entries (1 files):
- animals-2048315-supplementary.pdf
